# Supplementary material for: Hydrogen Solubility in Metal Membranes: Critical Review and Re-Elaboration of Literature Data
Source: Membranes (Basel). 2025 Sep 9;15(9):273. doi: 10.3390/membranes15090273 (PMC12472185; doi:10.3390/membranes15090273)
Supplement: Supplementary file 1 [file membranes-15-00273-s001.zip]

Archive with 1 entries (1 files):
- membranes-3792789-supplementary.pdf
